# Supplementary material for: Analysis of the Consumption of Sports Supplements in Open Water Swimmers According to the Competitive Level
Source: Nutrients. 2022 Dec 7;14(24):5211. doi: 10.3390/nu14245211 (PMC9783229; doi:10.3390/nu14245211)
Supplement: Supplementary file 1 [file nutrients-14-05211-s001.zip]

Archive with 1 entries (1 files):
- nutrients-2022730-supplementary.pdf
